# Supplementary material for: Transcriptomic and physiological analyses reveal temporal changes contributing to the delayed healing response to arterial injury in diabetic rats
Source: JVS Vasc Sci. 2023 May 19;4:100111. doi: 10.1016/j.jvssci.2023.100111 (PMC10372325; doi:10.1016/j.jvssci.2023.100111)
Supplement: Supplementary Appendix [file mmc1.xlsx]

## Sheet: Intact
Gene symbol	Statistic	Difference of means	p-value								Differential gene expression in GK rats in intact vessels
Glp1r	-13.4225	-3.01667	0.000178203
Cyp2c22	-2.83792	-2.38	0.0469666
Fos	-2.94352	-2.10667	0.0422409
Atf3	-1.78722	-2.09	0.148431
Slc22a3	-6.31854	-1.92667	0.00320946
Lgals3	-6.32522	-1.84	0.00319696
Sphkap	-3.73454	-1.73333	0.0202169
Fosb	-1.70009	-1.71	0.164337
Bmp2	-3.42008	-1.59	0.0267782
Trpc4	-3.08662	-1.53333	0.0366945
Ptgs2	-3.18299	-1.52333	0.0334395
Smoc2	-7.83557	-1.49333	0.0014326
Rasd1	-4.85366	-1.46667	0.00831734
Lgals5	-1.39986	-1.35667	0.23414
Lin7a	-25.1717	-1.32667	1.47892e-05
Taf13	-9.17118	-1.31667	0.000784854
Dusp1	-13.1356	-1.29667	0.000193979
Serpine1	-3.88278	-1.27667	0.0177993
Stxbp6	-7.28445	-1.27333	0.00188746
Btg2	-3.19423	-1.26	0.0330825
Adamts1	-3.83653	-1.25333	0.0185143
Ppargc1a	-6.66244	-1.25333	0.00263665
Oas1k	-4.36292	-1.23333	0.0120346
Fam71a	-2.02923	-1.21	0.112311
Zbtb16	-2.69081	-1.20333	0.0546122
Grem1	-3.46619	-1.2	0.0256726
Itga3	-7.57962	-1.18667	0.0016247
Fkbp5	-2.74691	-1.18333	0.051538
Hspa1a	-1.18446	-1.17667	0.3018
Eml5	-7.92508	-1.17667	0.00137211
Nr4a3	-1.76462	-1.16667	0.152393
Stac	-4.56196	-1.13	0.0103235
Nfil3	-1.15325	-1.13	0.313031
Ablim3	-5.68498	-1.12333	0.00472682
Otud1	-2.82209	-1.12333	0.0477269
Pcdh9	-5.18656	-1.11333	0.00657657
Rgs4	-3.3955	-1.07333	0.0273907
Mst1r	-4.9751	-1.07	0.00762381
Map2	-4.23609	-1.05667	0.0133051
Cyp26b1	-2.87286	-1.02667	0.0453376
Irs2	-4.74014	-1.02667	0.00903623
Cacng7	-8.8617	-1.02667	0.000895539
Egln3	-2.80872	-1.02333	0.0483798
Slc22a2	-3.94115	-1.01667	0.0169434
Xirp1	-1.86916	-1.01667	0.134962
Ifit1	-1.2121	-1.01	0.292173
Rtel1	-3.27639	-1.00333	0.0306046
Tmeff2	-6.6595	-0.98	0.00264099
Ranbp3l	-13.4296	-0.976667	0.000177832
Ppp2r4	-3.49156	-0.973333	0.0250872
Chi3l1	4.08855	0.883333	0.0149929
Spon1	2.50457	0.883333	0.0664411
Naalad2	12.3222	0.886667	0.00024921
Acer2	3.73683	0.896667	0.0201766
Syndig1	8.6158	0.91	0.000997557
Pet100	12.4939	0.92	0.000236064
Ccnd1	13.388	0.92	0.000180015
Sfrp2	6.10775	0.92	0.00363699
Bmp4	6.37498	0.923333	0.00310565
Oasl2	3.85317	0.923333	0.0182531
Arhgdib	3.48399	0.926667	0.0252602
Ptn	2.23685	0.926667	0.0889322
Clic2	5.60472	0.93	0.00497695
Gldn	4.69479	0.94	0.00934448
Hmgcs2	2.57354	0.946667	0.0617475
Paqr7	4.02196	0.956667	0.0158387
P2ry13	9.72012	0.963333	0.000627227
Gcnt4	1.64815	0.98	0.174667
Colgalt2	1.83004	0.983333	0.141221
Slc27a6	4.76676	0.986667	0.00886112
Entpd2	7.29389	1.00333	0.00187829
St6galnac2	6.75505	1.01	0.00250442
Avpr1a	7.76945	1.03333	0.0014794
Fgl2	6.39001	1.04	0.0030787
Agtr1b	5.61251	1.04667	0.00495195
Bche	8.46538	1.06333	0.0010671
Cd55	4.26331	1.07667	0.0130193
Wdr46	6.35965	1.09333	0.00313344
Ednra	7.41821	1.19	0.00176235
Cd74	2.05702	1.20333	0.10882
Rsl1d1	11.7776	1.22333	0.000297396
Igfbp2	8.55583	1.22667	0.00102459
S100b	4.00099	1.23333	0.0161168
Lyz2	8.45233	1.28	0.00107342
Crhr2	3.25913	1.29	0.0311064
Serpina3n	1.60569	1.36333	0.183615
Cx3cr1	3.3816	1.37	0.0277444
Nalcn	9.72983	1.38667	0.000624813
Prps2	10.2593	1.41	0.000508942
Cbln2	9.13121	1.48333	0.000798156
Snurf	13.1553	1.53667	0.00019284
Icoslg	7.40951	1.53667	0.00177017
Sult1d1	12.9896	1.72	0.000202674
Crabp2	13.6259	1.73667	0.000167981
Gpm6a	25.9142	1.87667	1.31735e-05
Kcnab1	11.1745	1.92	0.000365095
Mettl24	13.3576	2.02333	0.000181627
Reg3g	1.55255	2.18333	0.195485
Mmrn1	7.72557	2.40667	0.00151151
Pla2g2a	10.4041	3.42	0.00048201

## Sheet: 0 hour
Gene symbol	Statistic	Difference of means	p-value								Differential gene expression in GK rats at 0 hour after surgery
Ucp1	-23.5249	-5.94	1.93565e-05
Thrsp	-5.51523	-3.88	0.00527523
Glp1r	-22.836	-3.40333	2.17842e-05
Cpt1b	-10.5736	-3.32	0.000452681
Scd1	-1.56499	-3.06667	0.192637
Fabp4	-5.16157	-2.94667	0.00669079
Pck1	-3.4612	-2.81333	0.0257896
Lpl	-4.48275	-2.65333	0.0109667
Agpat2	-10.1764	-2.57333	0.000525194
Cyp2c22	-2.47898	-2.32667	0.0682855
Alb	-9.09888	-2.23	0.000809118
Adipoq	-2.82496	-2.22667	0.0475878
Cidec	-3.24787	-2.18	0.031439
Dgat2	-8.30201	-2.16667	0.00114957
Sphkap	-4.28303	-2.07667	0.0128168
Lgals3	-12.3533	-1.93667	0.000246762
Trpc4	-4.15769	-1.78	0.0141717
Slc22a3	-10.7666	-1.71667	0.000421951
Pdk4	-4.82535	-1.59667	0.00848989
Ppara	-4.49804	-1.59333	0.0108388
Itga3	-9.01611	-1.57	0.000838053
Cox8b	-8.50388	-1.55	0.00104874
Lipe	-5.34095	-1.55	0.00592152
Chchd10	-4.53683	-1.54	0.0105225
Pparg	-4.67832	-1.53333	0.00945956
Stxbp6	-9.30633	-1.52667	0.000741867
Eml5	-6.70985	-1.43667	0.00256791
Satb1	-2.22363	-1.43	0.0902469
Lgals5	-2.21556	-1.42333	0.0910608
Rasd1	-3.55575	-1.41333	0.0236761
Acsl1	-6.32958	-1.4	0.00318883
Tusc5	-2.71063	-1.39667	0.0535026
Grem1	-4.10305	-1.39	0.014816
Smoc2	-10.8534	-1.37333	0.000408981
Bmp2	-2.77986	-1.33333	0.0498258
Agt	-3.28985	-1.32	0.0302198
Plin1	-2.73767	-1.3	0.0520303
Lin7a	-5.58403	-1.29333	0.00504401
Pygl	-3.49654	-1.28667	0.0249742
Gys2	-8.63849	-1.28	0.000987562
Aqp7	-2.78359	-1.25	0.0496361
Pnpla2	-3.7292	-1.24667	0.020311
Fkbp5	-3.29659	-1.21667	0.0300292
Taf13	-14.3258	-1.20333	0.000137941
Stac	-4.19041	-1.18333	0.0138019
Grifin	-2.85678	-1.18333	0.0460791
Ppargc1a	-9.53706	-1.17667	0.000675015
Acaa2	-3.33443	-1.17333	0.0289856
Vtcn1	-6.07251	-1.16667	0.00371514
Acss3	-9.92645	-1.15667	0.000578294
C4b	4.36146	0.953333	0.0120484
Mpz	1.58818	0.956667	0.187441
Cxcl12	4.39496	0.963333	0.0117372
Slco1c1	5.14622	0.983333	0.00676212
Ackr4	2.35541	0.983333	0.0780532
Ccl7	1.60927	0.99	0.182843
Srpx	3.55417	0.993333	0.0237096
Tppp3	5.04123	1.00333	0.00727576
Gldn	11.8512	1.01333	0.000290249
Wdr46	5.23456	1.01667	0.00636385
Chrdl1	4.54645	1.02	0.0104458
Paqr7	5.81423	1.02333	0.00435559
Efemp1	2.80105	1.04	0.0487592
Colgalt2	1.57203	1.04333	0.191044
Agtr1b	6.12786	1.06	0.0035933
Gstt3	3.76131	1.08333	0.0197524
Ccl24	1.77744	1.09	0.150132
Trpm8	13.4539	1.11667	0.000176574
Xpnpep1	7.5226	1.12	0.00167176
Oasl2	4.65652	1.13	0.00961448
Acer2	7.43528	1.15	0.00174713
Fmod	7.19473	1.16333	0.00197757
Meox2	3.60879	1.17333	0.022581
Nalcn	4.27991	1.18333	0.0128486
Naalad2	7.03882	1.18667	0.00214715
Clic2	5.19278	1.24	0.00654854
Igfbp2	6.25584	1.26	0.00332985
Hmgcs2	4.11519	1.26333	0.0146699
Fgl2	5.96965	1.26667	0.00395534
Rsl1d1	11.5651	1.27333	0.000319304
Pf4	2.80299	1.28	0.0486628
Bche	9.58614	1.28333	0.000661773
Slc6a2	3.6303	1.31333	0.0221541
Gcnt4	1.92944	1.33333	0.125896
Ednra	9.86339	1.35	0.00059273
Lyz2	3.38343	1.37	0.0276975
Spon1	3.99657	1.39333	0.0161762
Tm4sf1	3.68748	1.42333	0.0210652
Sfrp2	11.2741	1.47667	0.000352686
Crhr2	3.54326	1.48667	0.0239432
Ccl3	2.08812	1.49	0.105053
Serpina3n	1.8342	1.54	0.140541
Ccl2	2.30923	1.56667	0.082102
Prps2	10.105	1.65667	0.000539712
Kcnab1	10.0431	1.83667	0.000552719
Icoslg	8.22689	1.91667	0.00119014
Snurf	8.42883	1.95667	0.0010849
Pla2g2a	4.54608	2.06	0.0104487
Sult1d1	17.4484	2.44	6.33405e-05
Mettl24	22.7902	2.53667	2.19588e-05

## Sheet: 20 hours
Gene symbol	Statistic	Difference of means	p-value								Differential gene expression in GK rats at 20 hours after surgery
Lgals5	-3.7965	-3.15333	0.0191612
Serpinb2	-5.88028	-2.96	0.00417969
Hbb	-3.89001	-2.06333	0.0176905
Alas2	-2.40787	-2.00333	0.0737243
Ucp1	-1.08143	-1.93333	0.340346
Bmp2	-6.42575	-1.90667	0.00301577
Hba-a1	-2.717	-1.85	0.0531513
Grem1	-3.15779	-1.84	0.0342565
Itga3	-8.09406	-1.80667	0.0012663
Glp1r	-4.9458	-1.70333	0.00778446
Ptgs2	-6.64172	-1.53	0.0026674
Hbb-b1	-2.61111	-1.51667	0.0593509
Car2	-2.12566	-1.51	0.100698
Taf13	-14.9359	-1.43	0.000117047
Mrps10	-15.1346	-1.42333	0.000111104
Thrsp	-0.86946	-1.40333	0.433657
Lin7a	-12.5093	-1.36333	0.000234928
Trpc4	-8.92637	-1.32667	0.000870887
Scd1	-0.862058	-1.28667	0.437271
Sell	-1.0873	-1.21667	0.338035
Erbb4	-10.7667	-1.2	0.000421942
Ifit1	-2.15587	-1.18333	0.0973381
Penk	-2.59842	-1.15333	0.060148
Bcat1	-6.10588	-1.1	0.00364109
Enpep	-4.63097	-1.09	0.00980011
Smoc2	-5.64085	-1.08667	0.00486239
Lgals9	-1.85748	-1.08333	0.1368
Des	-3.94389	-1.08	0.0169044
Idi1	-3.67476	-1.06667	0.0213017
Arntl	-2.36925	-1.05333	0.0768835
Nr4a3	-2.3995	-1.04	0.0743964
Igj	-1.05397	-1.02333	0.351351
Cd3e	-0.682315	-1.01667	0.532504
Alox15	-1.39776	-1.01333	0.23472
Adipoq	-0.841705	-1.00333	0.447332
Slc4a1	-1.82017	-0.986667	0.142849
Grap2	-1.15804	-0.98	0.311283
Dok5	-5.95492	-0.97	0.00399129
Inhba	-4.2215	-0.956667	0.0134614
Psat1	-3.34923	-0.95	0.0285892
Map2	-13.9232	-0.95	0.000154316
Stac	-3.21412	-0.93	0.0324613
Il7r	-0.849966	-0.93	0.443226
Slamf6	-0.892637	-0.93	0.4225
Slc22a3	-4.57929	-0.923333	0.0101889
Sphkap	-2.2397	-0.916667	0.0886515
Stxbp6	-5.36031	-0.916667	0.00584511
Npas2	-2.81118	-0.913333	0.0482589
Pck1	-1.23775	-0.906667	0.283498
Mmp9	-1.36073	-0.903333	0.245223
Rsl1d1	5.97559	1.06	0.00394097
Ttll7	6.27605	1.07	0.00329046
Olfml1	9.59166	1.07333	0.000660302
Epm2a	4.62523	1.09333	0.0098424
Tf	3.65961	1.09333	0.0215877
Cd180	2.20358	1.09333	0.092284
Per3	4.82403	1.10333	0.00849809
S100b	7.80151	1.10667	0.00145647
Sult1a1	5.83514	1.11667	0.00429894
Fam107a	2.40783	1.11667	0.0737279
Gsta1	8.30677	1.14333	0.00114706
Ccnd1	4.15573	1.15333	0.0141942
Tmem176b	2.4248	1.15667	0.0723868
Colgalt2	4.42083	1.16667	0.0115035
Serpina3n	1.68595	1.21	0.167085
Gcnt4	2.29828	1.21333	0.0830961
P2ry13	3.38777	1.21667	0.0275867
Pltp	4.53145	1.21667	0.0105656
Efemp1	4.02611	1.22	0.0157843
Tm4sf1	6.54106	1.23667	0.00282323
Ccl19	4.15507	1.27	0.0142018
Crhr2	3.79053	1.27	0.0192601
Dbp	2.06544	1.28	0.107785
Ecm2	15.3632	1.28333	0.000104727
Sfrp2	6.28995	1.28667	0.00326369
Agtr1b	12.4904	1.29	0.000236328
Cytl1	6.46709	1.29	0.00294494
Icoslg	4.45336	1.29667	0.0112176
Chrdl1	7.94001	1.30333	0.00136233
Ednra	11.1533	1.32333	0.000367806
Fgl2	12.3832	1.32667	0.000244439
Igfbp2	3.71047	1.34	0.0206455
Fmo1	3.97178	1.38	0.0165141
Ephx1	7.91313	1.39	0.00138
Tmem176a	2.60822	1.40333	0.059531
Bmp6	2.29103	1.45	0.0837621
Fmod	9.34665	1.5	0.000729612
Itga11	10.8294	1.54	0.000412509
Hmgcs2	3.93375	1.57667	0.0170491
Spon1	13.1478	1.62333	0.000193276
Bche	11.7277	1.73333	0.000302372
Chi3l1	2.72741	1.79667	0.0525832
Pla2g2a	6.81378	2.02333	0.0024248
Omd	18.4458	2.04667	5.08271e-05
Mettl24	13.5327	2.05333	0.000172568
Rgs5	5.56944	2.42667	0.00509201
Snurf	4.12344	2.44	0.0145716
Sult1d1	4.51216	2.48	0.0107224
Reg3g	2.04586	2.97	0.110207
Ms4a12	13.8413	3.02333	0.000157937

## Sheet: 5 days
Gene symbol	Statistic	Difference of means	p-value								Differential gene expression in GK rats at 5 days after surgery
Ucp1	-6.79457	-3.12	0.00245049
Thrsp	-3.68922	-2.7	0.0210331
Grem1	-8.9469	-2.28667	0.000863238
Scd1	-2.74037	-2.10333	0.0518857
Mx2	-4.21382	-1.99667	0.0135446
Tnn	-1.83683	-1.93	0.140113
Slfn4	-6.27188	-1.88667	0.00329854
Fabp4	-3.07757	-1.86333	0.0370191
Adipoq	-1.69019	-1.61667	0.166255
Mx1	-3.6731	-1.61333	0.0213329
Slc28a2	-16.1114	-1.56667	8.68054e-05
Ifit1	-7.65569	-1.56	0.00156445
Lpl	-2.77827	-1.49333	0.0499067
Hspa1a	-2.53117	-1.44	0.0645844
Sphkap	-3.57243	-1.43333	0.0233249
Pdia5	-3.83823	-1.39667	0.0184875
Lin7a	-11.5056	-1.38333	0.000325801
Pck1	-3.99223	-1.38	0.0162348
Slamf9	-4.33184	-1.37	0.0123318
Pla2g2d	-4.06883	-1.36	0.0152376
Taf13	-8.43883	-1.33667	0.00107999
Smoc2	-2.84004	-1.32	0.0468657
Bmp2	-16.3892	-1.31	8.11361e-05
Trpc4	-5.37617	-1.28667	0.00578341
Ranbp3l	-10.8175	-1.26667	0.000414287
Car3	-0.953596	-1.25333	0.394288
Itgax	-4.50112	-1.25	0.0108133
Rgs4	-1.7425	-1.20667	0.15638
Ifitm1	-2.15933	-1.2	0.0969618
Slco2a1	-1.79648	-1.17333	0.146839
Cidec	-3.08997	-1.16667	0.0365753
Slc1a3	-5.15789	-1.15667	0.00670778
C1qtnf3	-1.03639	-1.15333	0.358561
Dgat2	-3.97567	-1.14	0.0164605
Thbd	-3.8508	-1.11333	0.0182901
Ly6c	-2.52826	-1.10333	0.0647841
Trem2	-6.08425	-1.09667	0.00368888
Zbtb16	-4.44189	-1.09667	0.0113174
Lgals3	-7.47306	-1.08667	0.00171402
Itga3	-4.65669	-1.08	0.00961328
Apoe	-2.21171	-1.07667	0.0914522
Dach1	-4.78588	-1.06	0.00873785
Cd7	-4.62096	-1.04333	0.00987394
Lrrc15	-1.02788	-1.03	0.362096
Mmp12	-1.88893	-1.03	0.131914
Adgrl4	-1.89611	-1.02667	0.130824
Slco2a1	-2.48398	-1.02333	0.067921
Fcrl2	-3.15324	-1.02333	0.0344067
Capn6	-2.38449	-1.01667	0.0756194
Plekhh2	-4.1948	-1.01333	0.0137532
Tmem26	18.0056	0.846667	5.59299e-05
Gdf10	2.21109	0.856667	0.0915155
Lrrtm4	4.18702	0.866667	0.0138397
Smpd3	1.75377	0.873333	0.154334
Chrdl2	3.71804	0.883333	0.0205096
Scp2d1	1.43327	0.896667	0.225072
Cygb	1.55325	0.896667	0.195323
Cadm3	2.87956	0.903333	0.0450331
Ttll7	3.59737	0.906667	0.0228115
Igfbp2	3.30333	0.91	0.0298401
Plpp3	2.43935	0.926667	0.0712585
Efemp1	2.97364	0.926667	0.040996
Fbln1	3.45546	0.946667	0.0259249
Cd34	2.26758	0.946667	0.0859573
Ror1	4.00929	0.96	0.016006
Pi16	3.57792	0.98	0.0232107
Hmgcs2	2.56628	0.983333	0.0622228
Agtr1b	8.67647	0.983333	0.000971103
Gcnt4	2.50175	0.986667	0.0666421
Kcnj8	5.46994	1	0.00543451
S1pr3	5.21621	1.00667	0.00644417
Serping1	2.94693	1.04333	0.0420975
Prps2	5.48268	1.04667	0.00538911
Wdr46	10.1487	1.06333	0.000530765
Bche	2.85379	1.09333	0.0462183
Cd180	4.92308	1.09667	0.00791195
Ednra	4.89953	1.11667	0.00804674
Fzd6	3.30704	1.13	0.0297367
Abcb1b	4.60307	1.13667	0.0100077
Chrdl1	2.94026	1.16333	0.0423783
Nrxn1	3.78295	1.16667	0.0193863
Slc6a2	5.35792	1.18333	0.00585448
Olr1	3.27096	1.19	0.0307612
F3	2.11248	1.25	0.102204
Fmod	4.66476	1.27	0.00955555
Crhr2	3.52799	1.32	0.0242745
Socs2	3.32592	1.32667	0.0292167
Akr1c14	3.52682	1.36	0.0243001
Mettl24	8.93157	1.47333	0.00086894
Gldn	2.9365	1.54333	0.0425371
Fgl2	7.4287	1.6	0.00175297
F2rl2	3.0311	1.63667	0.0387389
Reg3g	1.90766	1.80333	0.129093
Pla2g2a	5.50008	1.87667	0.00532784
Chi3l1	2.83731	2.01667	0.0469954
Omd	3.48452	2.03333	0.0252481
Snurf	7.57647	2.12667	0.00162726
Ass1	3.90064	2.52667	0.017532
Ms4a12	20.2762	2.97	3.49297e-05
Sult1d1	15.3339	3.02	0.000105517

## Sheet: 2 weeks
Gene symbol	Statistic	Difference of means	p-value								Differential gene expression in GK rats at 2 weeks after surgery
Car3	-2.08936	-2.03	0.104907
Des	-3.31532	-2	0.0295072
Hspb1	-4.97531	-1.63	0.00762267
Lgals5	-1.88496	-1.53333	0.132519
Thbd	-11.1674	-1.52667	0.000365995
Ifit1	-3.09222	-1.52333	0.0364957
Actg2	-3.54762	-1.44667	0.0238495
Smoc2	-5.44032	-1.44667	0.00554185
Slc11a1	-8.41299	-1.42	0.00109272
Fabp4	-4.62142	-1.35667	0.00987056
Lin7a	-8.62943	-1.30333	0.000991537
Adipoq	-1.95324	-1.27667	0.1225
Actc1	-2.25986	-1.27	0.0866935
Slc1a3	-12.0483	-1.23	0.000272123
Grem1	-4.44527	-1.21667	0.0112878
Abcg4	-2.26599	-1.21667	0.0861085
Itga3	-6.63852	-1.21	0.00267219
Thrsp	-1.40051	-1.18333	0.233961
Taf13	-7.21848	-1.18	0.00195322
Rgs4	-1.91066	-1.15	0.128648
Satb2	-6.17056	-1.15	0.00350265
Lpl	-2.84748	-1.11667	0.0465141
Map2	-9.10358	-1.10667	0.000807514
Ryr2	-5.37803	-1.10333	0.00577624
Hbb	-0.97424	-1.1	0.385103
Rtel1	-2.98104	-1.07667	0.0406968
Ucp1	-1.58696	-1.05333	0.187712
Myom1	-2.38966	-1.05	0.0751957
Mx2	-3.15901	-1.04667	0.0342165
Sphkap	-3.47542	-1.04333	0.0254578
Adgrl4	-3.01869	-1.03333	0.0392139
Adgrf5	-3.3912	-1.01333	0.0274995
Sema6d	-6.81975	-1.00667	0.00241688
Hspb7	-3.35597	-1.00667	0.0284109
Mpz	-1.56055	-1	0.193648
Trpc4	-2.83625	-0.976667	0.0470459
Emcn	-3.87945	-0.966667	0.0178497
Slc6a7	-2.9912	-0.953333	0.0402903
Stac	-5.32269	-0.95	0.0059947
Adgre1	-2.57494	-0.94	0.061656
Hba-a1	-0.935242	-0.93	0.402611
Lgals3	-9.13927	-0.92	0.00079545
Mst1r	-4.92483	-0.903333	0.00790201
Itm2a	-1.8033	-0.866667	0.145679
Asns	-4.58569	-0.863333	0.0101398
Ppargc1a	-3.12733	-0.86	0.035276
Fam189a2	-5.17512	-0.823333	0.00662857
Ranbp3l	-4.97212	-0.816667	0.00763996
Ddah1	-6.85577	-0.806667	0.00236977
Fndc1	-1.86013	-0.803333	0.13638
Rsl1d1	4.08094	0.93	0.0150868
Fam198a	3.71816	0.933333	0.0205074
Rbp1	3.41858	0.943333	0.0268151
Aldh3a1	16.449	0.943333	7.99767e-05
Ednra	3.79605	0.96	0.0191687
Paqr7	11.7611	0.966667	0.000299033
Rftn2	8.46377	0.966667	0.00106788
S1pr3	4.04144	0.966667	0.0155854
Ttll7	4.66512	0.97	0.00955304
Naalad2	5.04952	0.973333	0.00723355
Vsig2	4.55593	0.976667	0.0103708
Fam110c	8.7668	0.976667	0.000933307
Tpx2	2.81815	0.986667	0.047918
Myo1b	4.27261	0.99	0.0129233
Nrxn1	2.10803	1.00667	0.102719
Xpnpep1	5.24461	1.01667	0.00632037
Ndst3	6.35279	1.01667	0.00314597
Colgalt2	6.30941	1.02667	0.00322666
Oasl2	4.59915	1.03	0.0100373
Mki67	2.49496	1.03667	0.0671276
Gpr39	2.36212	1.06333	0.0774835
Hmgcs2	2.44504	1.09333	0.0708227
Mastl	3.66737	1.12	0.0214407
Top2a	3.00023	1.15	0.039933
Prps2	12.9751	1.15	0.000203568
Sv2c	6.06351	1.15667	0.00373544
Xkr6	5.98794	1.16333	0.00391126
Prim1	4.3697	1.18	0.0119708
Ndc80	3.20863	1.18333	0.0326314
Prc1	3.2792	1.21	0.0305237
Nr4a1	1.22788	1.21333	0.286805
Snurf	6.54717	1.23667	0.00281346
Acaa2	9.76281	1.27	0.000616693
Bche	6.07813	1.29667	0.00370255
Olr1	2.5232	1.35333	0.0651344
Crhr2	2.93016	1.41	0.0428069
Fgl2	13.6794	1.48667	0.00016541
Spon1	9.41105	1.49	0.000710553
Omd	8.67667	1.52	0.000971019
Gsta1	16.0054	1.53333	8.90967e-05
Sult1d1	2.28871	1.62333	0.0839766
Lrrtm4	12.2358	1.64667	0.000256167
Fmo1	9.53158	1.65	0.000676515
Cdkn3	3.92957	1.67667	0.0171092
Mettl24	7.06033	1.71333	0.00212271
Pla2g2a	5.85777	1.73	0.00423863
Cd180	9.02759	1.88333	0.000833965
Serpina3n	3.87957	2.13333	0.0178478
Ms4a12	5.54228	2.15667	0.00518281
Ass1	6.73074	2.34333	0.00253833

## Sheet: 4 weeks
Gene symbol	Statistic	Difference of means	p-value								Differential gene expression in GK rats at 4 weeks after surgery
Fosb	-6.83842	-3	0.00239231
Serpine1	-8.09505	-2.97333	0.0012657
Atf3	-5.77977	-2.57667	0.00445095
Actc1	-9.59411	-2.48667	0.000659652
Il1rl2	-2.51703	-2.46333	0.065564
Abcg4	-12.5042	-2.40667	0.000235309
Actg2	-12.015	-2.40333	0.000275082
Des	-5.58835	-2.17667	0.00502994
Ptgs2	-7.68419	-2.12333	0.00154259
Itga3	-10.5306	-2.07667	0.000459904
Xirp1	-58.5407	-1.99	5.0989e-07
Ranbp3l	-5.76803	-1.96	0.00448402
Bmp6	-4.57781	-1.88	0.0102004
Slco2a1	-5.86311	-1.84333	0.00422457
Fam107a	-3.97205	-1.84	0.0165104
Sphkap	-4.24094	-1.83333	0.0132535
Adamts1	-6.82626	-1.80333	0.00240828
Zbtb16	-5.52604	-1.78	0.00523803
Itga5	-7.47977	-1.76	0.00170821
Ryr2	-11.5333	-1.75333	0.000322757
Xirp1	-22.4411	-1.73667	2.3348e-05
Trpc4	-3.56478	-1.7	0.0234853
Vwf	-6.26665	-1.68333	0.00330871
Lin7a	-15.7423	-1.68	9.51225e-05
Xirp1	-12.3365	-1.65	0.000248081
Mmrn1	-2.71118	-1.63667	0.0534722
Hspb7	-10.1425	-1.62667	0.000532035
Cldn1	-4.97683	-1.62	0.00761443
Fam212b	-16.6501	-1.62	7.62277e-05
Tnfrsf12a	-7.60553	-1.59333	0.00160386
Glp1r	-9.19741	-1.59333	0.000776273
Ptprb	-5.76149	-1.58333	0.00450258
Slc43a3	-4.65776	-1.58333	0.00960562
Hspb1	-7.45761	-1.56333	0.00172746
Mcam	-9.40138	-1.51333	0.000713374
Pcdh9	-6.33716	-1.49667	0.00317476
Adgre5	-11.5983	-1.49333	0.000315758
Taf13	-19.0337	-1.49333	4.48858e-05
Ryr3	-4.95688	-1.49	0.00772322
Slc2a4	-7.34354	-1.46667	0.00183089
Nr4a1	-3.39191	-1.46333	0.0274816
P2rx1	-5.54498	-1.46333	0.00517368
Slc22a3	-6.76148	-1.45	0.00249556
Per1	-9.13924	-1.43667	0.000795462
Hhip	-6.6592	-1.43667	0.00264143
Ppargc1a	-6.82034	-1.42667	0.0024161
Arid5a	-6.87547	-1.41333	0.00234448
Postn	-6.37252	-1.41333	0.00311009
Nfkbia	-7.2	-1.40333	0.00197214
Ptgs1	-6.76014	-1.4	0.0024974
Hacd4	5.96699	1.06667	0.0039618
Itga11	6.20955	1.07333	0.0034223
Ccdc80	10.0158	1.07667	0.000558578
Omd	10.0857	1.08	0.000543739
Creb3l1	4.60421	1.08	0.00999917
Fgl2	9.06255	1.08667	0.000821664
Ly86	3.08972	1.09	0.0365842
Pcsk1	3.75329	1.09333	0.0198902
Ccnd1	4.86354	1.09667	0.00825811
Prps2	6.32397	1.1	0.00319929
Fam198a	5.81957	1.10333	0.00434103
Sord	6.81064	1.10333	0.00242897
Cd38	7.09765	1.10667	0.00208113
Mboat1	12.1807	1.12667	0.000260735
Mx1	2.10314	1.13333	0.103287
Acaa2	7.46768	1.14667	0.00171868
C3	7.84394	1.15667	0.0014268
Cxcl12	6.03146	1.16	0.0038088
Rasgrp3	3.88494	1.16	0.0177667
Adamts6	12.7632	1.18667	0.000217141
Itgbl1	8.44376	1.20667	0.00107759
Ednra	11.5709	1.22333	0.000318685
Paqr7	8.85965	1.24	0.000896334
Fmod	6.84663	1.24333	0.00238162
Rgs18	4.75051	1.25667	0.00896755
Ccr5	5.10777	1.27	0.00694492
Tmem26	5.52727	1.28667	0.00523382
Stc1	6.253	1.30333	0.00333544
Fcrl2	3.0926	1.31333	0.0364821
Sema7a	8.19297	1.32333	0.00120903
Npas2	2.37624	1.33667	0.0763011
Cd36	6.75604	1.36	0.00250305
Gpm6a	15.6773	1.37667	9.66898e-05
Snurf	6.23993	1.44	0.00336127
Igf1	4.23044	1.5	0.0133654
Lpcat2	7.24212	1.52333	0.00192934
Mettl24	10.4258	1.56	0.000478124
Npy	1.17893	1.56667	0.303764
Crispld1	4.03234	1.59667	0.0157032
Arsi	6.45993	1.62	0.00295705
Oasl2	6.67436	1.62333	0.00261915
Cx3cr1	16.4575	1.64667	7.98139e-05
Arntl	3.62918	1.71333	0.022176
Sfrp2	4.74485	1.78667	0.00900497
Sult1d1	4.88054	1.8	0.00815745
Serpina3n	2.10642	1.80667	0.102906
Cd180	7.69698	2.20333	0.0015329
Itm2a	4.45862	2.26333	0.0111722
Nrxn1	21.5979	2.51667	2.71847e-05
Ms4a12	28.8383	3.02	8.60596e-06

## Sheet: 6 weeks
Gene symbol	Statistic	Difference of means	p-value								Differential gene expression in GK rats at 6 weeks after surgery
Atf3	-3.33	-3.87	0.0291057
Nr4a3	-9.99218	-3.77667	0.000563709
Hspa1a	-14.4375	-3.47333	0.00013379
Nr4a1	-4.71731	-2.99333	0.00918986
Ptgs2	-7.09021	-2.97	0.00208934
Bmp2	-5.83413	-2.93	0.00430165
Nfil3	-4.5166	-2.55	0.0106861
Fos	-2.51383	-2.54333	0.0657881
Rgs4	-7.60644	-2.46333	0.00160314
Btg2	-4.12596	-2.4	0.0145417
Arid5a	-5.94592	-2.31	0.00401343
Serpine1	-6.72087	-2.24667	0.00255225
Cyr61	-10.4595	-1.98333	0.000472159
Adamts1	-3.50414	-1.93667	0.0248031
Ifit1	-3.27259	-1.87667	0.0307141
Plk3	-4.7757	-1.86667	0.00880324
Dusp8	-8.50099	-1.81	0.00105011
Dnajb1	-2.81756	-1.79333	0.0479466
Otud1	-7.49145	-1.77667	0.00169817
Mpz	-1.48349	-1.74667	0.212099
Jun	-3.19588	-1.70667	0.0330302
Kif1b	-4.57035	-1.69	0.0102581
Fosb	-1.37766	-1.65333	0.240365
Nr4a2	-3.36913	-1.63	0.0280663
PVR	-14.362	-1.61	0.000136578
Xirp1	-9.61024	-1.57	0.000655386
Egr3	-3.37609	-1.54667	0.0278862
Egr1	-2.15538	-1.54333	0.0973924
Rcan1	-9.25489	-1.52667	0.000757876
Ppp1r15a	-8.7579	-1.52	0.000936948
Plk2	-4.57593	-1.51667	0.0102149
Cited2	-3.85433	-1.5	0.0182352
Tnfrsf12a	-6.82266	-1.47667	0.00241304
Hspb1	-3.27549	-1.42667	0.0306305
Xirp1	-6.56134	-1.37667	0.00279095
Bambi	-5.07341	-1.35333	0.0071134
Lin7a	-7.27139	-1.33	0.00190026
Xirp1	-4.94343	-1.32667	0.00779765
Des	-3.17265	-1.32333	0.0337719
Hsph1	-3.61852	-1.32333	0.0223865
Hbegf	-5.41252	-1.32333	0.005645
Smoc2	-3.17204	-1.31	0.0337918
Itga3	-6.39947	-1.29333	0.00306189
Rrad	-5.5658	-1.28	0.00510404
Pcdh9	-8.23754	-1.26667	0.00118428
Errfi1	-3.81189	-1.22667	0.0189095
Dnajb5	-11.1749	-1.21333	0.00036504
Sema6d	-5.82433	-1.20667	0.0043281
Dnaja1	-14.9067	-1.19667	0.000117954
Dnajb4	-3.86245	-1.19	0.0181094
Adh1	2.33244	1.05	0.0800381
Ccl6	1.65586	1.05333	0.173092
Rsl1d1	6.73119	1.09	0.0025377
Tm4sf1	1.94261	1.09	0.124005
Cd34	4.23188	1.09667	0.0133499
Cytl1	1.19132	1.10333	0.299385
Aox3	3.23238	1.10333	0.0319033
Hpse	9.62825	1.10667	0.000650667
S1pr3	3.43071	1.11667	0.0265183
Omd	5.66253	1.11667	0.00479519
Slc43a3	5.69849	1.13	0.00468626
Svep1	4.16684	1.13333	0.0140671
Gsta1	3.24105	1.14333	0.0316426
Aldh3a1	2.14754	1.15	0.0982521
Clec5a	4.36709	1.16	0.0119953
Ednra	4.26236	1.17333	0.0130291
Acaa2	4.08778	1.17333	0.0150024
Gpm6a	5.17579	1.19667	0.00662549
Bche	3.17241	1.20333	0.0337798
Fmod	8.91525	1.21333	0.000875065
Itga11	4.36446	1.21667	0.0120201
Slc1a7	4.54597	1.22	0.0104496
Aldh1a2	4.23307	1.23333	0.0133373
Cygb	4.36575	1.25667	0.0120079
Spon1	2.9463	1.26	0.0421241
Fgl2	12.3031	1.27	0.000250726
Xpnpep1	10.4649	1.30333	0.000471226
Chrdl1	6.67288	1.30667	0.00262131
Oasl2	5.42702	1.31	0.00559092
Icoslg	4.35621	1.31667	0.0120981
Crhr2	2.60075	1.32667	0.0600006
Fbln1	6.42071	1.34	0.00302455
Pkhd1l1	1.23927	1.35	0.28299
Colgalt2	2.58457	1.35333	0.0610322
Cadm3	5.4272	1.39333	0.00559025
Smpd3	4.3678	1.42667	0.0119887
Serpina3n	1.47621	1.44333	0.213931
Sult1d1	2.62376	1.49667	0.0585681
Bmp4	2.99614	1.50667	0.0400944
Cd180	4.09344	1.57667	0.014933
Ms4a12	2.62979	1.59333	0.058199
Efemp1	4.24276	1.59667	0.0132343
Prps2	12.5826	1.69333	0.000229616
Clic2	10.9041	1.69667	0.000401632
Hmgcs2	3.6612	1.74	0.0215575
Akr1c14	7.64894	1.75333	0.00156968
Mettl24	15.0758	1.8	0.000112823
Fmo1	3.09781	1.94667	0.0362983
Snurf	3.39917	1.98667	0.0272981
Pla2g2a	5.87028	3.59	0.00420576
